# Supplementary material for: An Optimised Step-by-Step Protocol for Measuring Relative Telomere Length
Source: Methods Protoc. 2020 Apr 3;3(2):27. doi: 10.3390/mps3020027 (PMC7359711; doi:10.3390/mps3020027)
Supplement: Supplementary file 1 [file mps-03-00027-s001.zip]

Archive with 4 entries (3 files):
- mps-741218-sp/
- mps-741218-sp/mps-741218-sp.docx
- mps-741218-sp/Suppl Table 1.xlsx
- mps-741218-sp/Suppl Table 2.xlsx
