# Supplementary material for: An Optimised Step-by-Step Protocol for Measuring Relative Telomere Length
Source: Methods Protoc. 2020 Apr 3;3(2):27. doi: 10.3390/mps3020027 (PMC7359711; doi:10.3390/mps3020027)
Supplement: Supplementary file 1 [file mps-03-00027-s001.zip › mps-741218-sp/Suppl Table 1.xlsx]

## Sheet: Sheet1
Enter your cycle threshold values for three technical repeats performed for each sample, NTC and control sample using 25 ng/μL DNA input
		Telomere						Human beta globin						(Average Ct of hbg) - (Average Ct of telomere)
		Repeat 1	Repeat 2	Repeat 3	Mean	SD		Repeat 1	Repeat 2	Repeat 3	Mean	SD		ΔCt for each sample (relative to single copy gene)	∆∆Ct (relative to Control)
	NTC	37.5	37.72	38	37.74	0.250599		Undetectable	Undetectable	Undetectable
	Sample 1	16.509	16.4	16.263	16.3907	0.123265		22.67	22.512	22.491	22.5577	0.0978485		6.167	#DIV/0!
	Sample 2	16.777	16.971	17.161	16.9697	0.192003		22.373	22.442	22.884	22.5663	0.277262		5.59667	#DIV/0!
	Sample 3	16.75	17.385	16.926	17.0203	0.327842		22.861	21.934	22.821	22.5387	0.524038		5.51833	#DIV/0!
	Sample 4				#DIV/0!	#DIV/0!					#DIV/0!	#DIV/0!		#DIV/0!	#DIV/0!
	Sample 5				#DIV/0!	#DIV/0!					#DIV/0!	#DIV/0!		#DIV/0!	#DIV/0!
	Sample 6				#DIV/0!	#DIV/0!					#DIV/0!	#DIV/0!		#DIV/0!	#DIV/0!
	Sample 7				#DIV/0!	#DIV/0!					#DIV/0!	#DIV/0!		#DIV/0!	#DIV/0!
	Sample 8				#DIV/0!	#DIV/0!					#DIV/0!	#DIV/0!		#DIV/0!	#DIV/0!
	Sample 9				#DIV/0!	#DIV/0!					#DIV/0!	#DIV/0!		#DIV/0!	#DIV/0!
	Sample 10				#DIV/0!	#DIV/0!					#DIV/0!	#DIV/0!		#DIV/0!	#DIV/0!
	Sample 11				#DIV/0!	#DIV/0!					#DIV/0!	#DIV/0!		#DIV/0!	#DIV/0!
	Sample 12				#DIV/0!	#DIV/0!					#DIV/0!	#DIV/0!		#DIV/0!	#DIV/0!
	Sample 13				#DIV/0!	#DIV/0!					#DIV/0!	#DIV/0!		#DIV/0!	#DIV/0!
	Sample 14				#DIV/0!	#DIV/0!					#DIV/0!	#DIV/0!		#DIV/0!	#DIV/0!
	Sample 15				#DIV/0!	#DIV/0!					#DIV/0!	#DIV/0!		#DIV/0!	#DIV/0!
	Sample 16				#DIV/0!	#DIV/0!					#DIV/0!	#DIV/0!		#DIV/0!	#DIV/0!
	Sample 17				#DIV/0!	#DIV/0!					#DIV/0!	#DIV/0!		#DIV/0!	#DIV/0!
	Sample 18				#DIV/0!	#DIV/0!					#DIV/0!	#DIV/0!		#DIV/0!	#DIV/0!
	Sample 19				#DIV/0!	#DIV/0!					#DIV/0!	#DIV/0!		#DIV/0!	#DIV/0!
	Sample 20				#DIV/0!	#DIV/0!					#DIV/0!	#DIV/0!		#DIV/0!	#DIV/0!
	Sample 21				#DIV/0!	#DIV/0!					#DIV/0!	#DIV/0!		#DIV/0!	#DIV/0!
	Sample 22				#DIV/0!	#DIV/0!					#DIV/0!	#DIV/0!		#DIV/0!	#DIV/0!
	Sample 23				#DIV/0!	#DIV/0!					#DIV/0!	#DIV/0!		#DIV/0!	#DIV/0!
	Sample 24				#DIV/0!	#DIV/0!					#DIV/0!	#DIV/0!		#DIV/0!	#DIV/0!
	Sample 25				#DIV/0!	#DIV/0!					#DIV/0!	#DIV/0!		#DIV/0!	#DIV/0!
	Sample 26				#DIV/0!	#DIV/0!					#DIV/0!	#DIV/0!		#DIV/0!	#DIV/0!
	Sample 27				#DIV/0!	#DIV/0!					#DIV/0!	#DIV/0!		#DIV/0!	#DIV/0!
	Sample 28				#DIV/0!	#DIV/0!					#DIV/0!	#DIV/0!		#DIV/0!	#DIV/0!
	Sample 29				#DIV/0!	#DIV/0!					#DIV/0!	#DIV/0!		#DIV/0!	#DIV/0!
	Sample 30				#DIV/0!	#DIV/0!					#DIV/0!	#DIV/0!		#DIV/0!	#DIV/0!
	Control sample				#DIV/0!	#DIV/0!					#DIV/0!	#DIV/0!		#DIV/0!	#DIV/0!
	INPUT DATA:	Only in the green shaded columns				Results appear in the red/orange-shaded columns
	∆∆Ct = (Sample Average hbg Ct - Sample Average Telomere Ct) – (Control DNA Average hbg Ct - Control DNA Average Telomere Ct)
	∆∆Ct has to be calculated relative to the Control DNA sample, which should be the same across all the study dataset.
