# Supplementary material for: An Optimised Step-by-Step Protocol for Measuring Relative Telomere Length
Source: Methods Protoc. 2020 Apr 3;3(2):27. doi: 10.3390/mps3020027 (PMC7359711; doi:10.3390/mps3020027)
Supplement: Supplementary file 1 [file mps-03-00027-s001.zip › mps-741218-sp/Suppl Table 2.xlsx]

## Sheet: Sheet1
PMID	Single copy gene	Calculation method used	Control DNA used
23785520	beta globin	T/S=2−ΔCt (where ΔCt = Ctsingle-copy gene-Cttelomere)	No
30595252	36B4	T/S using Cawthon method 2^-dCt	Not specified
31689713	36B4	T/S using Cawthon method	Calibrator sample (genomic DNA from K562 cell line)
31383950	36B4	T/s =-dCt; relative T/S = -ddCt	Reference sample not specified
31186510	36B4	Cawthon formula	The reference DNA (pooled from 5 healthy controls)
31113969	36B4	The reference DNA was visualized using TRF to obtain absolute telomere length	Reference DNA was isolated from a culture of human vascular smooth muscle cells
30873125	albumin	Cawthon multiplex	Not specified
30857946	beta globin	T/S	No
29951035	beta globin	The average of the three T measurements was divided by the average of the three S measurements to calculate the average T:S ratio, i.e., relative telomere length. T:S ratio is normalized with T:S obtained from the reference pool of DNA inserted in each plate.	A pooled DNA sample from 50 participants randomly selected from the population (500 ng for each sample).
29920523	36B4	RTL) was calculated using the 2-ΔΔCt equation	A pool of 10 control DNAs
29797393	beta globin	Cawthon method	DNA samples from the human diploid fibroblast cell line IMR90.
29854966	beta globin	The amount of telomeric DNA (T) was divided by the amount of single-copy control gene DNA (S), producing a relative measurement of the telomere length (T/S ratio).	Reference DNA sample (commercially available human G304A DNA)
